# Supplementary material for: Carbohydrate metabolic systems present on genomic islands are lost and gained in Vibrio parahaemolyticus
Source: BMC Microbiol. 2019 May 27;19:112. doi: 10.1186/s12866-019-1487-6 (PMC6537148; doi:10.1186/s12866-019-1487-6)
Supplement: Supplementary file 1 — Table S1. Phenotypic growth analysis of V. parahaemolyticus strains RIMD2210633 and UCM-V493. Table S2. Pathogenic and non-pathogenic strains of V. parahaemolyticus examined in detail in this study. Table S3. Completed genomes of V. parahaemolyticus strains used for whole genome analysis. Table S4. Unique regions (10-kb or >) present in the 16 V. parahaemolyticus strains that are absent in RIMD2210633. Table S5. V. parahaemolyticus strains containing citrate fermentation cluster. Table S6. V. parahaemolyticus strains containing 26-kb (upper panel) and metabolic island (lower panel) with l-rhamnose cluster. Table S7. V. parahaemolyticus strains containing d-galactitol, l-arabinose (with MFS transporter), and l-arabinogalactan utilization clusters. (XLSX 49 kb) [file 12866_2019_1487_MOESM1_ESM.xlsx]

## Sheet: Table S1
Table S1. Phenotypic growth analysis of V. parahaemolyticus strains RIMD2210633 and UCM-V493.
	Significantly higher AUC (p <0.05)		Area Under the curve (AUC)
Carbon Sources	UCM-V 493	RIMD2210633	UCM-V493		RIMD2210633		Average AUC		P-Value*
			BR1	BR2	BR1	BR2	UCM-V493	RIMD2210633
a-Cyclodextrin	Yes		17.659	17.6595	14.8125	14.972	17.6593	14.8923	0.000829673
g-cyclodextrin	Yes		16.2455	16.435	13.8205	13.9865	16.3402	13.9035	0.00266146
D-Mannitol			14.5835	17.0915	11.387	11.9405	15.8375	11.6638	0.0830444
D-Galactose	Yes		15.428	16.0845	6.932	2.9335	15.7563	4.93275	0.0332987
Maltotriose			14.826	15.027	12.7875	14.629	14.9265	13.7082	0.318966
a-D-Glucose			14.4675	15.3035	13.866	14.047	14.8855	13.9565	0.161964
D-Glucosamine	Yes		14.4455	14.8605	10.1735	8.759	14.653	9.46625	0.0196019
D-Trehalose			12.5525	16.322	12.354	12.475	14.4372	12.4145	0.39568
dextrin	Yes		14.4585	13.9135	11.391	11.113	14.186	11.252	0.0106964
Maltose			13.0625	15.148	12.506	12.4805	14.1053	12.4932	0.262188
D-Mannose			12.356	15.304	9.105	10.617	13.83	9.861	0.138828
D-Fructose			12.337	14.8945	11.7485	11.4325	13.6158	11.5905	0.256606
glycogen	Yes		13.5695	13.635	11.8175	11.315	13.6022	11.5663	0.0151365
Glycerol	Yes		11.681	13.976	7.091	7.673	12.8285	7.382	0.0441388
N-Acetyl-D-glucosamine			11.519	13.8845	11.6325	11.14	12.7018	11.3863	0.389926
Inosine			10.1045	11.127	9.4345	9.3315	10.6158	9.383	0.138533
D-Gluconic Acid			9.968	10.946	8.0685	8.7835	10.457	8.426	0.0786073
Uridine			8.4785	11.8265	5.596	3.822	10.1525	4.709	0.102785
D-Ribose			9.0605	11.0975	8.5605	6.489	10.079	7.52475	0.220759
gelatin	Yes		10.207	9.1765	3.474	2.9265	9.69175	3.20025	0.00798183
D-Glucose-6-Phosphate			9.6005	9.718	7.6035	8.7715	9.65925	8.1875	0.128984
L-Glutamine			8.2795	10.6045	6.5115	9.765	9.442	8.13825	0.581288
Thymidine			8.793	9.703	5.7645	3.734	9.248	4.74925	0.0560641
L-Malic Acid			8.393	9.94	6.5445	6.6925	9.1665	6.6185	0.0817562
D,L-Malic Acid			7.9665	10.012	6.378	6.4205	8.98925	6.39925	0.126963
L-Glutamic Acid			7.7825	9.9585	9.1345	10.2775	8.8705	9.706	0.566742
Hydroxy-L-Proline	Yes		9.0525	8.671	7.0195	7.372	8.86175	7.19575	0.0234499
D-Fructose-6-Phosphate			8.6095	8.985	7.203	8.6915	8.79725	7.94725	0.383478
L-Proline			7.8385	9.6595	6.6315	7.014	8.749	6.82275	0.17425
Fumaric Acid			8.188	9.1505	7.311	6.883	8.66925	7.097	0.0962835
b-Methyl-D-Glucoside	Yes		7.8245	8.239	5.562	5.7745	8.03175	5.66825	0.00957088
Putrescine	Yes		8.2105	7.7375	4.1665	4.169	7.974	4.16775	0.0038386
L-Threonine			7.1015	8.5705	4.761	4.8965	7.836	4.82875	0.0552257
L-Asparagine			6.9115	8.6515	4.495	2.9425	7.7815	3.71875	0.0734082
D-Malic Acid			6.1075	9.095	4.428	3.2525	7.60125	3.84025	0.143869
L-Aspartic Acid			6.6245	8.0125	6.447	3.316	7.3185	4.8815	0.290677
Succinic Acid			6.926	7.6775	6.2905	5.666	7.30175	5.97825	0.113526
L-Serine			6.035	8.3625	3.7985	3.344	7.19875	3.57125	0.0922927
2-Deoxy Adenosine			6.3625	7.513	5.5905	5.363	6.93775	5.47675	0.13033
Pyruvic Acid	Yes		7.0935	6.2305	3.093	4.0825	6.662	3.58775	0.0427009
D-Alanine			5.0745	7.8915	4.398	4.29	6.483	4.344	0.26843
Adenosine			5.7205	6.9175	5.061	5.9005	6.319	5.48075	0.37019
L-Alanyl-Glycine			5.451	7.1675	2.718	3.9505	6.30925	3.33425	0.106382
Acetic Acid	Yes		6.3785	6.0635	2.568	1.822	6.221	2.195	0.00996315
a-Keto-Glutaric Acid			6.042	6.014	3.9725	5.4005	6.028	4.6865	0.201093
L-Histidine	Yes		6.0645	5.886	3.4405	2.647	5.97525	3.04375	0.0187056
L-Lactic Acid			4.515	7.2405	6.935	3.7645	5.87775	5.34975	0.824185
Methyl Pyruvate			5.088	4.8635	4.453	3.19	4.97575	3.8215	0.213736
b-cyclodextrin		Yes	4.925	4.675	10.363	9.615	4.8	9.989	0.00572563
Glycyl-L-Proline			4.028	5.43	2.4155	1.8995	4.729	2.1575	0.0750085
Tween 40	Yes		4.386	4.947	3.191	3.4295	4.6665	3.31025	0.0469754
Bromo Succinic Acid	Yes		4.2495	4.5515	2.991	3.189	4.4005	3.09	0.0184592
D,L-a-Glycerol-Phosphate			3.3375	4.9545	4.371	2.7145	4.146	3.54275	0.654197
Glycine			3.718	3.975	4.495	4.9695	3.8465	4.73225	0.0815955
L-Ornithine			3.442	4.1885	3.255	3.1075	3.81525	3.18125	0.237563
Tween 80	Yes		3.737	3.6265	2.1945	2.363	3.68175	2.27875	0.00511722
L-Leucine			3.106	3.477	2.9885	4.353	3.2915	3.67075	0.645356
glycyl-L-Aspartic Acid			4.189	1.4615	1.976	5.2425	2.82525	3.60925	0.747873
a-Hydroxyl Glutaric Acid-y-Lactone			1.32	3.8265	5.2665	4.5935	2.57325	4.93	0.21099
L-Alanine			2.2785	1.892	2.9225	4.141	2.08525	3.53175	0.151963
Cabon Sources only RIMD2210633, but not UCM-V493 can utilize
L-Arabinose		Yes	0	0	9.2995	9.77	0	9.53475	ND
D-Glucuronic Acid		Yes	0	0	5.7345	2.053	0	3.89375	ND
L-Arginine		Yes	0	0	3.6655	3.6455	0	3.6555	ND
Cabon Sources only UCM-V493, but not RIMD2210633 can utilize
Tween 20	Yes		4.947	3.019	0	0	3.983	0	ND
Glycyl-L-Glutamic Acid	Yes		3.7495	1.666	0	0	2.70775	0	ND
Propionic Acid	Yes		2.5165	5.6485	0	0	4.0825	0	ND
Chondroitin Sulfate C	Yes		1.983	2.1395	0	0	2.06125	0	ND
*, Unpaired student's t-test was performed using Prism graphpad software
ND, not determined	BR Biological replicate

## Sheet: Table S2
Table S2: Pathogenic and non-pathogenic strains of V. parahaemolyticus examined in detail in this study
Strain Name	Source	Year	Country	Serotype	T3SS-2	D-galactose	D-gluconate	D-glucuronate	OGA*	L-arabinose
BB22OP	N/A	1980	Bangladesh	O4:K8	T3SS-2α	YES/SGLT	YES	NO	YES	YES
AQ3810	Human	1983	Singapore	O3:K6	T3SS-2α	YES (MFS)	YES	YES	YES	YES
SO18	Human	1993	China	O3:K29	T3SS-2α	YES (MFS)	YES	YES	YES	NO
RIMD2210633	Human	1995	Japan	O3:K6	T3SS-2α	YES (MFS)	YES	YES	YES	YES
FDAARGOS_191	Human	1996	India	O3:K6	T3SS-2α	YES (MFS)	YES	YES	YES	YES
Peru-466	Human	1996	Peru	O4:K68	T3SS-2α	YES (MFS)	YES	YES	YES	YES
S073	Human	1997	Thailand	N/A	T3SS-2α	YES (MFS)	YES	YES	YES	NO
AN-5034	Human	1998	Bangladesh	O3:K6	T3SS-2α	YES (MFS)	YES	YES	YES	YES
CFSAN018752	Human	1998	Spain	N/A	T3SS-2α	YES (MFS)	YES	YES	YES	YES
Peru-288	Human	2001	Peru	O1:KIV	T3SS-2α	YES (MFS)	YES	NO	YES	YES
S132	Human	2005	China	N/A	T3SS-2α	YES (MFS)	YES	YES	YES	YES
F30368	Human	2006	Canada	N/A	T3SS-2α	YES (MFS)	YES	YES	YES	YES
3259	Human	2007	USA	O3:K6	T3SS-2α	YES (MFS)	YES	YES	YES	YES
EKP-008	Environment	2007	Bangladesh	N/A	T3SS-2α	YES (MFS)	YES	YES	YES	YES
CFSAN025052	Human	2009	Peru	O3:K59	T3SS-2α	YES (MFS)	YES	YES	YES	NO
FORC_014	Seafood	2015	South Korea	N/A	T3SS-2α	YES/SGLT	YES	YES	YES	YES
ATCC 17802	Seafood	1951	Japan	N/A	T3SS-2β	YES/SGLT	YES	NO	YES	YES
AQ4037	N/A	1985	Maldives	O3:K6	T3SS-2β	YES (MFS)	YES	YES	YES	YES
A4EZ703	Human	2004	Canada	O3:KUT	T3SS-2β	YES (MFS)	YES	YES	YES	YES
10_4243	Human	2006	Canada	OUT:KUT	T3SS-2β	YES (MFS)	YES	YES	YES	YES
10_4244	Human	2006	Canada	O8:KUT	T3SS-2β	YES (MFS)	YES	YES	YES	YES
GCSL_R144	Seafood	2007	USA	O5:KUK	T3SS-2β	YES/SGLT	YES	YES	YES	YES
CDC_K5073	Human	2007	USA	O3:K56	T3SS-2β	YES/SGLT	YES	YES	YES	NO
GCSL_R60	Seafood	2007	USA	O10:KUK	T3SS-2β	YES (MFS)	YES	NO	YES	YES (MFS)
CFSAN007459	Seafood	2010	USA	N/A	T3SS-2β	YES (MFS)	YES	YES	YES	YES
VP2007-095	Human	2007	USA	N/A	T3SS-2ƴ	YES/SGLT	YES	NO	YES	NO
09_4436	Human	2009	Canada	N/A	T3SS-2ƴ	YES/SGLT	YES	NO	YES	NO
MAVP-Q	Human	2011	USA	N/A	T3SS-2ƴ	YES/SGLT	YES	NO	YES	NO
CFSAN007430	Human	2012	USA	N/A	T3SS-2ƴ	YES/SGLT	YES	NO	YES	NO
S487-4	Seafood	2013	Canada	N/A	T3SS-2ƴ	YES/SGLT	YES	NO	YES	NO
CFSAN007434	Human	2013	USA	N/A	T3SS-2ƴ	YES/SGLT	YES	NO	YES	NO
MAVP-E	N/A	2015	USA	N/A	T3SS-2ƴ	YES/SGLT	YES	NO	YES	NO
UCM-V493	Environment	2002	Spain	O2:K28	Absent	YES/SGLT	YES	NO	YES	NO
1682	Wound	2004	Norway	N/A	Absent	YES/UK	YES	YES	YES	NO
S141	Seafood	2006	China	N/A	Absent	YES/SGLT	YES	YES	YES	YES (MFS)
CDC_K4762	Human	2006	USA	O5:K17	Absent	YES (MFS)	YES	YES	YES	NO
CDC_K4557	Human	2007	USA	O1:K33	Absent	YES (MFS)	YES	NO	YES	YES
CDC_K5635	Human	2007	USA	O5:K30	Absent	YES (MFS)	YES	YES	YES	YES
KVp10	Seafood	2007	Sweden	N/A	Absent	YES (MFS)	YES	YES	YES	YES
CHN25	Seafood	2011	China	O5:KUT	Absent	YES (MFS)	YES	YES	YES	YES
TUMSAT_H10_S6	Seafood	2013	Thailand	N/A	Absent	YES (MFS)	YES	YES	YES	YES (MFS)
FORC_004	Environment	2014	South Korea	N/A	Absent	YES (MFS)	YES	YES	YES	YES
FORC_006	Environment	2014	South Korea	N/A	Absent	YES/SGLT	YES	NO	YES	YES
FORC_008	Seafood	2014	South Korea	N/A	Absent	YES/SGLT	YES	NO	YES	YES (MFS)
FORC_023	Human	2014	South Korea	N/A	Absent	YES (MFS)	YES	YES	YES	NO
RM-13-3	Seafood	2015	Canada	N/A	Absent	YES (MFS)	YES	YES	YES	YES (MFS)
FORC_018	Seafood	N/A	South Korea	N/A	Absent	YES/SGLT	YES	NO	YES	YES (MFS)
FORC_022	Seafood	N/A	South Korea	N/A	Absent	YES/SGLT	YES	YES	YES	YES
YES, catabolic and transporter genes are present. NO, catabolic and transporter genes are missing.
YES /(MFS), catabolic gene are present with a major facilitator superfamily transporter.
YES/SGLT, catabolic genes are present with a sodium galactose transporter.
N/A, not available. UT, untypable. UK, unknown
*, OGAs cluster in RIMD 2210633		Oligogalacturonide (OGA)

## Sheet: Table S3
Table S3. Completed genomes of V. parahaemolyticus strains used for whole genome analysis
Strains	Year	Country	Source	%GC	Accession No. (CH I)	Accession No. (CH II)
ATCC17802	1951	Japan	Seafood	45.33	NZ_CP014046.1	NZ_CP014047.1
BB22OP	1980s	Bangladesh	Environment	45.33	NC_019955.1	NC_019971.1
RIMD2210633	1996	Japan	clinical	45.4	NC_004603.1	NC_004605.1
FDAARGOS_191	1996	India	clinical	45.4	NZ_CP020427.1	NZ_CP020428.1
UCM-V493	2002	Spain	Environment	45.32	NZ_CP007004.1	NZ_CP007005.1
1682	2004	Norway	Wound	45.76	NZ_CP019059.1	NZ_CP019060.1
CDC_K4557	2007	USA	clinical	45.34	NC_021848.1	NC_021822.1
FDA_R31	2007	USA	Seafood	45.33	NC_021847.1	NC_021821.1
CHN25	2011	China	Seafood	45.19	NZ_CP010883.1	NZ_CP010884.1
MAVP-Q	2011	USA	Human	45.3	NZ_CP011884.1	NZ_CP011885.1
FORC_004	2014	South Korea	Environment	45.49	NZ_CP009847.1	NZ_CP009848.1
FORC_006	2014	South Korea	Environment	45.33	NZ_CP009765.1	NZ_CP009766.1
FORC_008	2014	South Korea	Seafood	45.44	NZ_CP009982.1	NZ_CP009983.1
FORC_023	2014	South Korea	Environment	45.44	NZ_CP012950.1	NZ_CP012951.1
FORC_014	2015	South Korea	Seafood	45.35	NZ_CP011406.1	NZ_CP011407.1
FORC_018	N/A	South Korea	Seafood	45.44	NZ_CP013826.1	NZ_CP013827.1
FORC_022	N/A	South Korea	Seafood	45.26	NZ_CP013248.1	NZ_CP013249.1

## Sheet: Table S4
Table S4: Unique regions (10-kb or >) present in the 16 V. parahaemolyticus strains that are absent in RIMD2210633
Strain	Chr.	Locus Tag of the region	ORFs flanking the region	Size (kb)	Int /Tran	Region Type	%GC
BB22OP	Chr 1	VPBB_RS00865 - VPBB_RS00945	VP0175-VP0176	13.5	Integrase	UN	43
	Chr 1	VPBB_RS01050 - VPBB_RS01130	VP0195-VP0213	15.3	-	LPS biosynthesis	40
	Chr 1	VPBB_RS01165-VPBB_RS01265	VP0219-VP0236	25.6	-	LPS biosynthesis	39
	Chr 1	VPBB_RS08315-VPBB_RS08725	VP1783-VP1865	61.8	Integrase	Integron	40.4
	Chr 1	VPBB_RS10940-VPBB_RS11015	VP2342-VP2343	24.9	-	RM system	41.8
	Chr 1	VPBB_RS13075-VPBB_RS13285	VP2727-VP2729	32.7	Integrase	Phage	49.9
	Chr 1	VPBB_RS15025 - VPBB_RS15095	VP3056-VP3058	25.2	Integrase	UN	41.2
UCM-V493	Chr 1	VPUCM_RS00970-VPUCM_RS01065	VP0189-VP0212	19.7	-	LPS biosynthesis	42.2
	Chr 1	VPUCM_RS01075-VPUCM_RS01340	VP0212-VP0237	63.5	-	LPS biosynthesis	40.6
	Chr 1	VPUCM_RS03050-VPUCM_RS03115	VP0617-VP0618	16.4	Integrase	Conjugal transfer	40.4
	Chr 1	VPUCM_RS03500-VPUCM_RS04030	VP2440-VP2441	110	Integrase	ICE	47.5
	Chr 1	VPUCM_RS05330-VPUCM_RS05400	VP0953-VP0954	19.9	Transposase	CRISPR system	39.4
	Chr 1	VPUCM_RS05810-VPUCM_RS05895	VP1070-VP1088	35.6	Integrase	RM system	42.7
	Chr 1	VPUCM_RS24170-VPUCM_RS07490	VP1856-VP1462	103	Integrase	Integron	40.3
	Chr 1	VPUCM_RS08200-VPUCM_RS08285	VP1547-VP1587	10.2	Integrase	Phage	43
	Chr 1	VPUCM_RS11985-VPUCM_RS12020	VP0805-VP0806	14.6	-	Cellulose biosynthesis	44.7
	Chr 1	VPUCM_RS13835-VPUCM_RS13875	VP2649-VP2650	11.1	Integrase	UN	42
FDA_R31	Chr 1	HK86_RS03000-HK86_RS03085	VP0218-VP0236	19.9	-	LPS biosynthesis	36.8
	Chr 1	HK86_RS03750-HK86_RS03795	VP0379-VP0404	13.3	Integrase	UN	39.5
	Chr 1	HK86_RS04845-HK86_RS04900	VP0617-VP0618	14.8	Integrase	Conjugal transfer	42.7
	Chr 1	HK86_RS05840-HK86_RS05875	VP805-VP0806	14.6	-	Cellulose biosynthesis	44.7
	Chr 1	HK86_RS09445-HK86_RS09520	VP1523-VP1524	13.9	Transposases	UN	42
	Chr 1	HK86_RS10185-HK86_RS24975	VP1783-VP1865	119	Integrase	Integron	41.5
	Chr 1	HK86_RS24110-HK86_RS11345	VP1883-VP1892	57	Integrase	Phage	43.7
	Chr 1	HK86_RS12400-HK86_RS12460	VP2108-VP2109	14.6	Integrase	UN	39.4
	Chr 1	HK86_RS12680-HK86_RS12880	VP2168-VP2169	33.6	Integrase	Phage	45.5
	Chr 2	HK86_RS18585-HK86_RS18660	VPA0195-VPA0196	17.5	Integrase	UN	42.8
	Chr 2	HK86_RS19120-HK86_RS19140	VPA0296-VPA0297	13.2	-	⍺-1,2-mannosidase	49.8
	Chr 2	HK86_RS20855-HK86_RS20950	VPA0712-VPA0713	15.5	-	UN	41.5
	Chr 2	HK86_RS23745-HK86_RS15915	VPA0403-VPA1317	80	Transposase	T3SS-2ƴ	40
FORC_014	Chr1	FORC14_RS00845-FORC14_RS00910	VP0067-VP0068	16.8	Integrase	UN	40
	Chr 1	FORC14_RS01530-FORC14_RS01590	VP0196-VP0211	13.3	-	LPS biosynthesis	41.4
	Chr 1	FORC14_RS01615-FORC14_RS01745	VP0214-VP0237	32.7	-	LPS biosynthesis	38.8
	Chr 1	FORC14_RS04365-FORC14_RS04400	VP0805-VP0806	14.6	-	Cellulose biosynthesis	44.7
	Chr 1	FORC14_RS05365-FORC14_RS05555	VP1003-VP1004	34.3	Integrase	Phage	45.8
	Chr 1	FORC14_RS08365-FORC14_RS08400	VP1552-VP1565	10	-	Phage	42
	Chr 1	FORC14_RS09390-FORC14_RS09985	VP1355-VP1865	88.4	Integrase	Integron	40.5
	Chr 1	FORC14_RS10085-FORC14_RS10435	VP1883-VP1892	65.2	Transposase	Phage	43.4
	Chr 1	FORC14_RS14765-FORC14_RS14830	VP3028-VP3029	14.5	Integrase	UN	41.5
	Chr 2	FORC14_RS17495-FORC14_RS17515	VPA0296-VPA0297	13.3	-	⍺-1,2-mannosidase	49.9
	Chr 2	FORC14_RS20065-FORC14_RS20155	VPA0888-VPA0895	11.8	-	Phage	43.8
	Chr 2	FORC14_RS21095-FORC14_RS21145	VPA0635-VPA0636	10.8	-	UN	45.7
	Chr 2	FORC14_RS22010-FORC14_RS22065	VPA0432-VPA0449	15.1	Integrase	UN	42.2
	Chr 2	FORC14_RS25860-FORC14_RS22845	VPA1507-VPA1509	27.8	Integrase	UN	40.42
ATCC17820	Chr 1	AL464_RS02600-AL464_RS02710	VP0218-VP0236	26.3	-	LPS biosynthesis	37.4
	Chr 1	AL464_RS23435-AL464_RS02955	VP0175-VP0176	12.8	Transposase	UN	39.9
	Chr 1	AL464_RS05340-AL464_RS05420	VP2638-VP2639	21.9	Integrase	RM system	43.5
	Chr 1	AL464_RS10065-AL464_RS10745	VP1784-VP1865	106.6	Integrase	Integron	40.7
	Chr 2	AL464_RS25385-AL464_RS17080	VPA1308-VPA1397	93	Transposase	T3SS-2β	39
	Chr 2	AL464_RS17725-AL464_RS24675	VPA0798-VPA0801	42.1	Integrase	UN	40.7
	Chr 2	AL464_RS20095-AL464_RS20115	VPA0296-VPA0297	13.2	-	⍺-1,2-mannosidase	50
FORC_004	Chr 1	FORC4_RS01065-FORC4_RS01120	VP0195-VP0213	14.1	-	LPS biosynthesis	39.4
	Chr 1	FORC4_RS01155-FORC4_RS01260	VP0218-VP0236	25.2	-	LPS biosynthesis	38.7
	Chr 1	FORC4_RS02980-FORC4_RS03050	VP0617-VP0618	16.6	Integrase	Conjugal transfer	44.09
	Chr 1	FORC4_RS06570-FORC4_RS06670	VP1357-VP1369	25.7	-	lipid, AA metabolism,efflux	46.2
	Chr 1	FORC4_RS07540-FORC4_RS07655	VP1549-VP1565	16.4	-	Phage	45
	Chr 1	FORC4_RS24005-FORC4_RS09260	VP1783-VP1865	89.3	Integrase	Integron	40.3
	Chr 1	FORC4_RS08665-FORC4_RS09260	VP2638-VP1639	17.9	Integrase	RM system	41.7
	Chr 2	FORC4_RS13055-FORC4_RS13135	VPA0296-VPA0297	13.2	-	⍺-1,2-mannosidase	49.8
FORC_006	Chr 1	FORC6_RS03945-FORC6_RS03980	VP0805-VP0806	14.6	-	Cellulose biosynthesis	44.7
	Chr 1	FORC6_RS08430-FORC6_RS09645	VP1783-VP1865	188.1	Integrase	Integron	41.4
	Chr 1	FORC6_RS11335-FORC6_RS11395	VP879-VP0880	21.7	-	Sulphur modification system	41.1
	Chr 1	FORC6_RS13725-FORC6_RS13820	VP0375-VP0404	17.6	Integrase	Conjugal transfer	45.6
	Chr 1	FORC6_RS14450-FORC6_RS14830	VP0189-VP0236	82.1	-	LPS and T2SS	41.4
	Chr 2	FORC6_RS17325-FORC6_RS17345	VPA0296-VPA0297	13.3	-	⍺-1,2-mannosidase	50.1
FORC_008/	Chr 1	FORC8_RS05985-FORC8_RS06625	VP1783-VP1865	104.4	Integrase	Integron	39.9
FORC_018	Chr 1	FORC8_RS11985-FORC8_RS12080	VP0636-VP0644	21.7	Integrase	RM system	40.4
	Chr 1	FORC8_RS13850-FORC8_RS13945	VP0218-VP0239	22.4	-	LPS biosynthesis	37.5
	Chr 1	FORC8_RS13990-FORC8_RS14050	VP0196-VP0211	10.9	-	LPS biosynthesis	39.2
	Chr 2	FORC8_RS17205-FORC8_RS17250	VPA0441-VPA0449	13.2	-	L-arabinofuranose	48.8
	Chr 2	FORC8_RS20560-FORC8_RS20790	VPA1158-VPA1159	36.7	Integrase	Phage	43.9
FORC_022	Chr 1	FORC22_RS01055-FORC22_RS01115	VP0218-VP0237	16.9	-	LPS biosynthesis	36.2
	Chr 1	FORC22_RS05280-FORC22_RS05400	VP1070-VP1086	22	Integrase	UN	40.6
	Chr 1	FORC22_RS06720-FORC22_RS06790	VP1354-VP1888	11.4	Integrase	Phage	42.1
	Chr 1	FORC22_RS06820-FORC22_RS07010	VP1355-VP1891	31.7	-	UN	41.7
	Chr 1	FORC22_RS07990-FORC22_RS08080	VP1583-VP1584	13.5	-	UN	44.3
	Chr 1	FORC22_RS09055-FORC22_RS10255	VP1786-VP1865	124.3	Integrase	Integron	40.2
	Chr 2	FORC22_RS19725-FORC22_RS20270	VPA0712-VPA0713	135	Integrase	Metabolism and defense	45.3
FORC_023	Chr 1	FORC23_RS00045-FORC23_RS00140	VP0001-VP0002	21.4	Integrase	RM system	43
	Chr 1	FORC23_RS00430-FORC23_RS00485	VP3028-VP3031	11.8	Intgrase	UN	41.4
	Chr 1	FORC23_RS06330-FORC23_RS06925	VP1366-VP1865	103.2	Integrase	Integron	40.1
	Chr 1	FORC23_RS12150-FORC23_RS12205	VP0805-VP0806	14.6	-	Cellulose biosynthesis	44.7
	Chr 1	FORC23_RS12150-FORC23_RS12205	VP0617-VP0618	14.8	Integrase	Conjugal transfer	42.6
	Chr 1	FORC23_RS13900-FORC23_RS14065	VP0218-VP0239	40.3	-	LPS biosynthesis	38.6
	Chr 1	FORC23_RS14090-FORC23_RS14150	VPA0196-VPA0211	13.3	-	LPS biosynthesis	41.3
	Chr2	FORC23_RS17610-FORC23_RS17720	VPA1158-VPA1159	25.7	Transposase	L-rhamnose catabolism	43.7
CDC_K4557	Chr 1	HK81_RS24030-HK81_RS12825	VP1783-VP1865	94.4	Integrase	Integron	40.5
	Chr 1	HK81_RS16895-HK81_RS16995	VP0880-VP0879	28.5	Integrase	UN	38.8
	Chr 1	HK81_RS20140-HK81_RS20225	VP0239-VP0218	22.2	-	LPS biosynthesis	40.2
	Chr 1	HK81_RS23405-HK81_RS20360	VP0211-VP0196	14.2	-	LPS biosynthesis	42.2
	Chr 1	HK81_RS20415-HK81_RS20470	VP0175-VP0176	12.4	-	UK	40
	Chr 1	HK81_RS22085-HK81_RS22185	VP2939-VP2930	20.6	Integrase	RM system	43.9
	Chr 2	HK81_RS02645-HK81_RS02920	VPA0712-VPA0713	73	Integrase	Citrate metabolic island	42.6
	Chr 2	HK81_RS03755-HK81_RS03815	VPA0888-VPA0913	11.5	-	Phage	43.7
CHN25	Chr 1	vpachn25_RS00840-vpachn25_RS00970	VP0175-VP0176	28.6	Integrase	UN	42.6
	Chr 1	vpachn25_RS01075-vpachn25_RS01165	VP0196-VP0197	22.1	-	LPS biosynthesis	41
	Chr 1	vpachn25_RS01190-vpachn25_RS01320	VP0200-VP0239	33.4	-	LPS biosynthesis	39
	Chr 1	vpachn25_RS03110-vpachn25_RS03210	VP0636-VP0644	27.7	Integrase	RM system	40.4
	Chr 1	vpachn25_RS03730-vpachn25_RS03980	VP0747-VP0749	34.6	Transposon	Phage	46.1
	Chr 1	vpachn25_RS04240-vpachn25_RS04275	VP0805-VP0806	14.6	-	Cellulose biosynthesis	44.8
	Chr 1	vpachn25_RS05240-vpachn25_RS05445	VP1003-VP1004	35.3	Integrase	Phage	45.5
	Chr 1	vpachn25_RS05770-vpachn25_RS05890	VP1070-VP1088	36	Integrase	UN	40.7
	Chr 1	vpachn25_RS07975-vpachn25_RS08015	VP1547-VP1587	10.1	Integrase	UN	43.17
	Chr 1	vpachn25_RS08085-vpachn25_RS08395	VP1604-VP1605	51.8	-	Phase	42.8
	Chr 1	vpachn25_RS09160-vpachn25_RS09235	VP1357-VP1865	17.7	Integrase	Integron	40.3
	Chr 1	vpachn25_RS09535-vpachn25_RS09570	VP1934-VP1935	10.66	Integrase	UN	40.3
	Chr 1	vpachn25_RS11955-vpachn25_RS25475	VP2440-VP2441	88.1	Integrase/Transposase	ICE	47
	Chr 2	vpachn25_RS16500-vpachn25_RS16535	VPA0141-VPA0142	13.4	Integrase	UN	36.5
	Chr 2	vpachn25_RS17285-vpachn25_RS17300	VPA0296-VPA0297	13.3	-	⍺-1,2-mannosidase	50
	Chr 2	vpachn25_RS19890-vpachn25_RS19995	VP0888-VPA0913	18.4	Integrase	Phase	42.5
	Chr 2	vpachn25_RS20975-vpachn25_RS21225	VPA0611-VPA0612	61.5	Integrase	L-arabinogalactan	40.6
MAVP-Q	Chr 1	AB831_RS06405-AB831_RS07615	VP1355-VP1865	131.4	Integrase	Integron	40.43
	Chr 1	AB831_RS09455-AB831_RS09720	VP1783-VP1891	37.6	-	UN	42.1
	Chr 1	AB831_RS09750-AB831_RS09820	VP1354-VP1888	11.4	Integrase	Phage	42.2
	Chr 1	AB831_RS11700-AB831_RS11795	VP0954-VP0953	32.6	Integrase/Transposase	CRISPR systems	42.4
	Chr 1	AB831_RS12555-AB831_RS12590	VP0805-VP0806	14.6	-	Cellulose biosynthesis	44.6
	Chr 1	AB831_RS14725-AB831_RS14820	VP0379-VP0404	19.3	Integrase	Conjugal transfer	41.3
	Chr 1	AB831_RS15465-AB831_RS15625	VP0213-VP0239	42.6	-	LPS biosynthesis	40.1
	Chr 1	AB831_RS15640-AB831_RS15775	VP0189-VP0212	24.7	-	LPS biosynthesis	41.1
	Chr 2	AB831_RS18425-AB831_RS18445	VPA0296-VPA0297	13.2	-	⍺-1,2-mannosidase	50.2
	Chr 2	AB831_RS23330-AB831_RS23740	VPA0403-VPA1258	79.5	Transposase	T3SS-2ƴ	40.7
	Chr 2	AB831_RS25465-AB831_RS25540	VPA1737-VPA1738	14.53	-	UN	39.1
Note: FORC_008 and FORC_018 have identical genome, FDAARGOS_191 has no unique regions and 1682 has no unique regions more than 10-kb

## Sheet: Table S5
Table S5: V. parahaemolyticus strains containing citrate fermentation cluster
Strains	Serogroup	Country	Source	Year	T3SS-2
S049	O4:K8	Japan	Clinical	1984	T3SS-2α
S035	O4:K56	Japan	Clinical	1984	T3SS-2α
S022	O5:K15	Japan	Clinical	1984	T3SS-2α
S016	O3:K29	China	Clinical	1992	T3SS-2α
S018	O3:K29	China	Clinical	1993	T3SS-2α
S033	O5:K60	China	Clinical	1994	T3SS-2α
S098	O3:K48	USA	Seafood	1997	Absent
S032	O1:K56	Phillippines	Clinical	1998	T3SS-2α
S036	N/A	Thailand	Clinical	1999	T3SS-2α
S034	N/A	India	Clinical	1999	T3SS-2α
VIP4-0219	N/A	China	Seafood	2006	Absent
CDC_K4557	O1:K33	USA	Clinical	2006	Absent
F30368	O1:KIV	Canada	Clinical	2006	T3SS-2α
CDC_K5635	O5:K30	USA	Wound	2007	Absent
EKP-008	N/A	USA	Environment	2007	T3SS-2α
3259	N/A	USA	Clinical	2007	T3SS-2α
GCSL_R13	O4:K10	USA	Seafood	2007	Absent
07_2964	O4:KUT	Canada	Clinical	2007	T3SS-2α
CFSAN025052	O3:K59	Peru	Clinical	2009	T3SS-2α
CFSAN025053	O3:K59	Peru	Clinical	2009	T3SS-2α
CFSAN025054	O3:K59	Peru	Clinical	2009	T3SS-2α
CFSAN025055	O3:K59	Peru	Clinical	2009	T3SS-2α
CFSAN025056	O3:K59	Peru	Clinical	2009	T3SS-2α
CFSAN025057	O3:K59	Peru	Clinical	2009	T3SS-2α
CFSAN025058	O3:K59	Peru	Clinical	2009	T3SS-2α
CFSAN025059	O3:K59	Peru	Clinical	2009	T3SS-2α
CFSAN025060	O3:K59	Peru	Clinical	2009	T3SS-2α
CFSAN025061	O3:K59	Peru	Clinical	2009	T3SS-2α
CFSAN025062	O3:K59	Peru	Clinical	2009	T3SS-2α
CFSAN025063	O3:K59	Peru	Clinical	2009	T3SS-2α
CFSAN025064	O3:K59	Peru	Clinical	2009	T3SS-2α
CFSAN025065	O3:K59	Peru	Clinical	2009	T3SS-2α
CFSAN025066	O3:K59	Peru	Clinical	2009	T3SS-2α
CFSAN025067	O3:K59	Peru	Clinical	2009	T3SS-2α
CFSAN025068	O3:K59	Peru	Clinical	2009	T3SS-2α
CFSAN029653	O3:K59	Peru	Clinical	2009	T3SS-2α
CFSAN029654	O3:K59	Peru	Clinical	2009	T3SS-2α
CFSAN029656	O3:K59	Peru	Clinical	2009	T3SS-2α
GIMxtfL71-2011.05	N/A	China	Clinical	2011	T3SS-2α
N/A, not available. UT, untypable. UK, unknown.

## Sheet: Table S6
Table S6: V. parahaemolyticus strains containing 26-kb (upper panel) and metabolic island (lower panel) with L-rhamnose cluster
Strains	Serogroup	Country	Source	Year	T3SS-2
AQ3810	O3:K6	Singapore	Clinical	1983	T3SS-2a
S004	O3:K6	Maldives	Clinical	1985	T3SS-2β
AQ4037	O3:K6	Maldives	Clinical	1985	T3SS-2β
S008	O3:K6	Thailand	Clinical	1987	T3SS-2β
S009	O3:K6	Thailand	Clinical	1987	T3SS-2β
S012	O3:K6	Thailand	Clinical	1990	T3SS-2β
S011	O3:K6	Thailand	Clinical	1990	T3SS-2β
S013	O3:K6	China	Clinical	1996	T3SS-2β
S095	O3:K6	China	Clinical	1996	T3SS-2β
FORC_023	N/A	South Korea	Environment	2014	Absent
S005	O3:K6	Thailand	Clinical	N/A	T3SS-2β
S003	O3:K6	China	Clinical	N/A	T3SS-2β
VIP4-0219	N/A	China	Seafood	2006	Absent
S141	N/A	China	Seafood	2006	Absent
S154	N/A	China	Seafood	2006	Absent
S156	N/A	China	Seafood	2006	Absent
S155	N/A	China	Seafood	2006	Absent
S150	N/A	China	Seafood	2006	Absent
S153	N/A	China	Seafood	2006	Absent
S144	N/A	China	Seafood	2006	Absent
S158	N/A	China	Seafood	2006	Absent
S161	N/A	China	Seafood	2006	Absent
S151	N/A	China	Seafood	2006	Absent
S143	N/A	China	Seafood	2006	Absent
EKP-008	N/A	Bangladesh	Environment	2007	T3SS-2α
3259	N/A	USA	Clinical	2007	T3SS-2α
S170	N/A	China	Environment	2007	Absent
49	N/A	USA	Seafood	2007	Absent
SNUVpS-1	N/A	South Korea	Seafood	2009	Absent
TUMSAT_H10_S6	N/A	Thailand	Seafood	2013	Absent
RM-13-3	N/A	Canada	Seafood	2015	Absent
FORC_022	N/A	South Korea	Seafood	N/A	Absent
N/A, not available. UT, untypable. UK, unknown.

## Sheet: Table S7
Table S7: V. parahaemolyticus strains containing D-galactitol, L-arabinose (with MFS transporter), and L-arabinogalactan utilization cluster
Strains	Serogroup	Country	Source	Year	T3SS-2	D-galactitol	L-arabinose (MFS)	L-arabinogalactan
S129	O5:K60	Japan	Clinical	1984	T3SS-2β	YES	NO	NO
S104	O6:K18	USA	Clinical	1997	T3SS-2β	YES	NO	NO
CFSAN001617	N/A	USA	Clinical	1997	T3SS-2β	YES	NO	NO
AOEZ664	O6:K18	Canada	Clinical	2000	T3SS-2β	YES	NO	NO
AOEZ713	O6:KUT	Canada	Clinical	2000	T3SS-2β	YES	NO	NO
10-4287	O6:K18	Canada	Clinical	2003	T3SS-2β	YES	NO	NO
A3EZ770	O6:K18	Canada	Clinical	2003	T3SS-2β	YES	NO	NO
A3EZ634	O6:K18	Canada	Clinical	2003	T3SS-2β	YES	NO	NO
CFSAN001174	N/A	USA	N/A	2004	T3SS-2β	YES	NO	NO
04-2192	O11:KUT	Canada	Clinical	2004	T3SS-2β	YES	NO	NO
GCSL_R32	O10:KUK	USA	Seafood	2007	T3SS-2β	YES	NO	NO
CDC_K5485	O6:K18	USA	Clinical	2007	Absent	YES	NO	NO
S165	N/A	China	Environment	2007	Absent	YES	NO	NO
CFSAN007457	N/A	USA	Seafood	2010	T3SS-2β	YES	NO	NO
M0605	N/A	Maxico	Seafood	2013	Absent	YES	NO	NO
NSV 5736	N/A	USA	Clinical	N/A	T3SS-2β	YES	NO	NO
S117	N/A	Japan	Clinical	1984	T3SS-2β	NO	YES	NO
S053	O1:K69	Thailand	Clinical	1990	T3SS-2β	NO	YES	NO
S044	O1:K69	Thailand	Clinical	1990	T3SS-2β	NO	YES	NO
S045	O1:K69	Thailand	Clinical	1990	T3SS-2β	NO	YES	NO
S025	N/A	China	Clinical	1992	Absent	NO	YES	NO
S017	N/A	China	Clinical	1992	Absent	NO	YES	NO
S124	O3:K57	China	Clinical	1992	Absent	NO	YES	NO
S057	O1:K41	China	Clinical	1994	Absent	NO	YES	NO
S055	O1:K41	China	Clinical	1994	Absent	NO	YES	NO
VN-0028	N/A	Germany	Clinical	1995	T3SS-2β	NO	YES	NO
CFSAN018755	N/A	Spain	N/A	2002	Absent	NO	YES	NO
S130	N/A	N/A	Clinical	2003	Absent	NO	YES	NO
CAIM 1772	O5:K17	Mexico	Seafood	2005	T3SS-2β	NO	YES	NO
S134	N/A	China	Clinical	2005	Absent	NO	YES	NO
A5Z1022	O1:KUT	Canada	Clinical	2005	T3SS-2β	NO	YES	NO
CDC_K4764D	O8:K41	USA	Clinical	2006	T3SS-2β	NO	YES	NO
CDC_K4638	O10:KUK	USA	Clinical	2006	T3SS-2β	NO	YES	NO
CDC_K4763	O5:KUK	USA	Clinical	2006	T3SS-2β	NO	YES	NO
CDC_K4764L	O8:K41	USA	Clinical	2006	Absent	NO	YES	NO
S148	N/A	China	Seafood	2006	Absent	NO	YES	NO
S141	N/A	China	Seafood	2006	Absent	NO	YES	NO
GCSL_R60	O10:KUK	USA	Seafood	2007	T3SS-2β	NO	YES	NO
49	N/A	USA	Seafood	2007	Absent	NO	YES	NO
07-2965	O5:KUT	Canada	Clinical	2007	T3SS-2α	NO	YES	NO
ISF-25-6	N/A	Canada	Seafood	2010	T3SS-2β	NO	YES	NO
MAVP-G	N/A	Canada	Clinical	2011	T3SS-2β	NO	YES	NO
GIMxtfL88-2011.05	N/A	China	Clinical	2011	Absent	NO	YES	NO
MAVP-M	N/A	Canada	Clinical	2011	T3SS-2β	NO	YES	NO
MAVP-25	N/A	Canada	Clinical	2013	T3SS-2β	NO	YES	NO
TUMSAT_H10_S6	N/A	Thailand	Seafood	2013	Absent	NO	YES	YES
FORC_008	N/A	South Korea	Environment	2014	Absent	NO	YES	NO
RM-13-3	N/A	Canada	Seafood	2015	Absent	NO	YES	NO
MVP1	N/A	Malaysia	Seafood	2016	Absent	NO	YES	NO
MVP2	N/A	Malaysia	Environment	2016	Absent	NO	YES	NO
MVP6	N/A	Malaysia	Environment	2016	Absent	NO	YES	NO
S054	N/A	Thailand	Clinical	N/A	Absent	NO	YES	NO
FORC_018	N/A	South Korea	Environment	UN	Absent	NO	YES	NO
GCSL_R136	O1:K20	USA	Seafood	2007	T3SS-2ƴ	NO	NO	YES
GCSL_R137	O1:K20	USA	Seafood	2007	T3SS-2ƴ	NO	NO	YES
GCSL_R138	O1:K20	USA	Seafood	2007	T3SS-2ƴ	NO	NO	YES
PCV08-7	N/A	Malaysia	Seafood	2008	Absent	NO	NO	YES
NCKU_TN_SO2_SO2	N/A	Thailand	Seafood	2008	Absent	NO	NO	YES
CHN25	O5:KUT	China	Seafood	2011	Absent	NO	NO	YES
TUMSAT_H01_S4	N/A	Thailand	Seafood	2013	Absent	NO	NO	YES
TUMSAT_H10_S6	N/A	Thailand	Seafood	2013	Absent	NO	YES	YES
TUMSAT_DE2_S2	N/A	Thailand	Seafood	2013	Absent	NO	NO	YES
13-306D/4	N/A	Mexico	Seafood	2013	Absent	NO	NO	YES
N/A, not available. UT, untypable. UK, unknown.
YES, catabolic and transporter genes are present. NO, catabolic and transporter genes are missing.
